# Supplementary material for: Precise Deposition of Carbon Nanotube Bundles by Inkjet-Printing on a CMOS-Compatible Platform
Source: Materials (Basel). 2022 Jul 15;15(14):4935. doi: 10.3390/ma15144935 (PMC9323799; doi:10.3390/ma15144935)
Supplement: Supplementary file 1 [file materials-15-04935-s001.zip]

Archive with 1 entries (1 files):
- materials-1802089-supplementary.pdf
